# Supplementary material for: Mapping Transmission Dynamics and Drug Resistance Surveillance in the Cyprus HIV-1 Epidemic (2017–2021)
Source: Viruses. 2024 Sep 11;16(9):1449. doi: 10.3390/v16091449 (PMC11437465; doi:10.3390/v16091449)
Supplement: Supplementary file 1 [file viruses-16-01449-s001.zip]

Archive with 1 entries (1 files):
- viruses-3100686-supplementary.pdf
